# Supplementary material for: CpGcluster: a distance-based algorithm for CpG-island detection
Source: BMC Bioinformatics. 2006 Oct 12;7:446. doi: 10.1186/1471-2105-7-446 (PMC1617122; doi:10.1186/1471-2105-7-446)
Supplement: Additional file 7 — Program source code (Perl) [file 1471-2105-7-446-S7.zip]

Archive with 1 entries (1 files):
- CpGcluster.pl
